# Supplementary material for: Plasma Extracellular Vesicles Contain Protein Biomarkers for Capturing Stages of Metabolic Dysfunction-Associated Steatotic Liver Disease: A Preliminary Exploratory Study
Source: Biomolecules. 2025 Nov 14;15(11):1596. doi: 10.3390/biom15111596 (PMC12650337; doi:10.3390/biom15111596)
Supplement: Supplementary file 1 [file biomolecules-15-01596-s001.zip]

Archive with 2 entries (2 files):
- File S1. Original Western blots.pdf
- Supplementary figures and tables.pdf
